# Supplementary material for: Unraveling the Complexity of the Rhomboid Serine Protease 4 Family of Babesia bovis Using Bioinformatics and Experimental Studies
Source: Pathogens. 2022 Mar 12;11(3):344. doi: 10.3390/pathogens11030344 (PMC8956091; doi:10.3390/pathogens11030344)
Supplement: Supplementary file 1 [file pathogens-11-00344-s001.zip]

Archive with 1 entries (1 files):
- pathogens-1577753-supplementary.pdf
